# Supplementary material for: Anti-CRISPR-Based and CRISPR-Based Genome Editing of Sulfolobus islandicus Rod-Shaped Virus 2
Source: Viruses. 2018 Dec 8;10(12):695. doi: 10.3390/v10120695 (PMC6315595; doi:10.3390/v10120695)
Supplement: Supplementary file 1 [file viruses-10-00695-s001.zip]

Archive with 2 entries (2 files):
- Supplementary figures revised.pdf
- Supplementary tables revised.docx
